# Supplementary material for: MCL-1Matrix maintains neuronal survival by enhancing mitochondrial integrity and bioenergetic capacity under stress conditions
Source: Cell Death Dis. 2020 May 5;11(5):321. doi: 10.1038/s41419-020-2498-9 (PMC7200794; doi:10.1038/s41419-020-2498-9)
Supplement: Supplementary file 7 — Table S1 [file 41419_2020_2498_MOESM7_ESM.xlsx]

## Sheet: Sheet1
Primers	Sequence
ATP5G1 forward	5'-CCAGAGGCCCCATCTAAGC-3'
ATP5G1 reverse	5'-CCCCAGAATGGCATAGGAGAAG-3'
ATP5G3 forward	5'-TCTGCATCAGTGTTATCTCGGC-3'
ATP5G3 reverse	5'-CACCAGAACCAGCAACTCCTA-3'
GAPDH forward	5'-GGTGAAGGTCCGTGTGAACG-3'
GAPDH reverse	5'-CTCGCTCCTGGAAGATGGTG-3'
