# Supplementary material for: MCL-1Matrix maintains neuronal survival by enhancing mitochondrial integrity and bioenergetic capacity under stress conditions
Source: Cell Death Dis. 2020 May 5;11(5):321. doi: 10.1038/s41419-020-2498-9 (PMC7200794; doi:10.1038/s41419-020-2498-9)
Supplement: Supplementary file 8 — Table S2 [file 41419_2020_2498_MOESM8_ESM.xlsx]

## Sheet: Sheet1
Antibody	Vendor	Catalog	Host	Dilution	Exposure
MCL-1	Rockland	600-401-394	Rabbit	1;1000	O/N 4 degree
ATP 5A	Abcam	Ab 14748	Mouse	1;1000	O/N 4 degree
Flag	Sigma-Aldrich	F1804	Mouse	1;1000	O/N 4 degree
HSP 70	ABR Bioreagents	MA3-028	Mouse	1;1000	O/N 4 degree
OPA1	BD Biosciences	612606	Mouse	1;1000	O/N 4 degree
TOM20	Santa Cruz	sc-17764	Rabbit	1;1000	O/N 4 degree
AMPK	Santa Cruz	sc-33524	Rabbit	1;1000	O/N 4 degree
JNK 1	Santa Cruz	sc-1648	Mouse	1;1000	O/N 4 degree
Bcl2 (10C4)	Santa Cruz	sc-23960	Mouse	1;1000	O/N 4 degree
Bax (6A7)	Santa Cruz	sc-23959	Mouse	1;1000	O/N 4 degree
Bclxl (H-5)	Santa Cruz	sc-8392	Mouse	1;1000	O/N 4 degree
ATP5C1 (S-19)	Santa Cruz	sc-241858	Mouse	1;1000	O/N 4 degree
ATPB (3D5)	Abcam	ab-14730	Goat	1;1000	O/N 4 degree
Actin-HRP (C-4)	Santa Cruz	sc-23960	Mouse	1;20000	1hr RT
